# Supplementary material for: Considering Pleistocene North American wolves and coyotes in the eastern Canis origin story
Source: Ecol Evol. 2021 Jun 5;11(13):9137–47. doi: 10.1002/ece3.7757 (PMC8258226; doi:10.1002/ece3.7757)
Supplement: Supplementary file 4 — Appendix S1 [file ECE3-11-9137-s003.xlsx]

## Sheet: 405 bp Control Region
Accession_Species&Code_Reference
AY812730.1_lu37_Leonard2005	KU696411.1_Ala1_Koblmuller2016
AY812732.1_lu47_Leonard2005
AY812733.1_lu48_Leonard2005
AY812734.1_lu49_Leonard2005
AY812735.1_lu50_Leonard2005
AY812736.1_lu51_Leonard2005
AY812737.1_lu52_Leonard2005
AY812738.1_lu53_Leonard2005
AY812739.1_lu54_Leonard2005
AY812740.1_lu60_Leonard2005
AY812741.1_lu61_Leonard2005
FM201608.1_lu28_Munoz-Fuentes2009	KU696400.1_Can1_Koblmuller2016	KU696406.1_Can7_Koblmuller2016
FM201609.1_lu68_Munoz-Fuentes2009
FM201631.1_lu36_Munoz-Fuentes2009	KF661066.1_Alaska2_Thalmann2013
FM201633.1_lu29_Munoz-Fuentes2009	KF661059.1_Canada4_Thalmann2013	KF661071.1_Alaska4_Thalmann2013	KF661073.1_Alaska6_Thalmann2013	KU696404.1_Can5_Koblmuller2016
FM201641.1_lu31_Munoz-Fuentes2009	KF661064.1_USA1_Thalmann2013	KF661068.1_USA2_Thalmann2013	KF661069.1_USA3_Thalmann2013	KF661072.1_Alaska5_Thalmann2013	KU696403.1_Can4_Koblmuller2016
FM201672.1_lu67_Munoz-Fuentes2009
FM201774.1_lu30_Munoz-Fuentes2009	KF661074.1_Canada8_Thalmann2013	KU696402.1_Can3_Koblmuller2016
FM209365.1_la06_HailerLeonard2008
FM209366.1_la08_HailerLeonard2008
FM209367.1_la11_HailerLeonard2008
FM209368.1_la27_HailerLeonard2008
FM209369.1_la35_HailerLeonard2008
FM209370.1_la54_HailerLeonard2008
FM209371.1_la86_HailerLeonard2008
FM209372.1_la87_HailerLeonard2008
FM209373.1_la111_HailerLeonard2008
FM209374.1_la131_HailerLeonard2008
FM209375.1_la132_HailerLeonard2008
FM209376.1_la133_HailerLeonard2008
FM209377.1_la134_HailerLeonard2008
FM209378.1_la135_HailerLeonard2008
FM209379.1_la136_HailerLeonard2008
FM209380.1_la137_HailerLeonard2008
FM209381.1_la138_HailerLeonard2008
FM209382.1_la139_HailerLeonard2008
FM209383.1_la140_HailerLeonard2008
FM209384.1_la141_HailerLeonard2008
FM209385.1_la142_HailerLeonard2008
FM209386.1_la143_HailerLeonard2008
FM209387.1_la144_HailerLeonard2008
FM209388.1_la145_HailerLeonard2008
FM209389.1_la146_HailerLeonard2008
FM209390.1_la147_HailerLeonard2008
FM209391.1_la12_HailerLeonard2008
FM209392.1_la17_HailerLeonard2008
FM209393.1_la21_HailerLeonard2008
FM209394.1_la23_HailerLeonard2008
FM209395.1_la25_HailerLeonard2008	FM209419.1_la74_HailerLeonard2008
FM209396.1_la26_HailerLeonard2008
FM209397.1_la28_HailerLeonard2008
FM209398.1_la30_HailerLeonard2008
FM209399.1_la31_HailerLeonard2008
FM209400.1_la32_HailerLeonard2008
FM209401.1_la33_HailerLeonard2008
FM209402.1_la34_HailerLeonard2008
FM209403.1_la36_HailerLeonard2008
FM209404.1_la37_HailerLeonard2008
FM209405.1_la38_HailerLeonard2008
FM209406.1_la39_HailerLeonard2008
FM209407.1_la40_HailerLeonard2008
FM209408.1_la41_HailerLeonard2008	FM209417.1_la51_HailerLeonard2008	JN982568.1_la41_Koblmuller2012
FM209409.1_la42_HailerLeonard2008
FM209410.1_la44_HailerLeonard2008
FM209411.1_la45_HailerLeonard2008
FM209412.1_la46_HailerLeonard2008
FM209413.1_la47_HailerLeonard2008
FM209414.1_la48_HailerLeonard2008
FM209415.1_la49_HailerLeonard2008
FM209416.1_la50_HailerLeonard2008
FM209418.1_la52_HailerLeonard2008
FM209420.1_la75_HailerLeonard2008
FM209421.1_la76_HailerLeonard2008
FM209422.1_la123_HailerLeonard2008
FM209423.1_la125_HailerLeonard2008
FM209424.1_la127_HailerLeonard2008
FM209425.1_la128_HailerLeonard2008
GQ849342.1_GL1_LeonardWayne2008	GQ863717.1_GL20_Kays2010
GQ849351.1_GL2_LeonardWayne2008
GQ849352.1_GL3_LeonardWayne2008
GQ849353.1_GL4_LeonardWayne2008
GQ849354.1_GL5_LeonardWayne2008
GQ849355.1_GL6_LeonardWayne2008
GQ849357.1_GL8_LeonardWayne2008
GQ849359.1_GL10_LeonardWayne2008	GQ849366.1_GL17_LeonardWayne2008	GQ849369.1_Cly_voucher_GL10_Koblmuller2009
GQ849360.1_GL11_LeonardWayne2008
GQ849361.1_GL12_LeonardWayne2008
GQ849362.1_GL13_LeonardWayne2008
GQ849363.1_GL14_LeonardWayne2008	JN982590.1_la79_Koblmuller2012
GQ849364.1_GL15_LeonardWayne2008
GQ849365.1_GL16_LeonardWayne2008	GQ849372.1_la18_Koblmuller2009
GQ849367.1_GL18_LeonardWayne2008
GQ849368.1_GL19_LeonardWayne2008
GQ849370.1_lu32_Koblmuller2009	KU696407.1_Can9_Koblmuller2016	KU696401.1_Can2_Koblmuller2016
GQ849371.1_la15_Koblmuller2009
GQ849373.1_la19_Koblmuller2009
GQ849374.1_la20_Koblmuller2009
GQ849375.1_la29_Koblmuller2009
GQ849376.1_la64_Koblmuller2009
GQ849377.1_la65_Koblmuller2009
GQ849378.1_la91_Koblmuller2009
GQ849380.1_la97_Koblmuller2009
GQ849381.1_la98_Koblmuller2009
GQ849382.1_la99_Koblmuller2009
GQ849383.1_la107_Koblmuller2009
GQ849384.1_la108_Koblmuller2009
GQ849385.1_la121_Koblmuller2009
GQ849386.1_la124_Koblmuller2009
GQ849387.1_la148_Koblmuller2009
GQ849388.1_la149_Koblmuller2009
GQ849389.1_la150_Koblmuller2009
GQ849390.1_la151_Koblmuller2009
GQ849391.1_la152_Koblmuller2009
GQ863726.1_cla35_Kays2010
GQ863728.1_cla37_Kays2010
GQ863732.1_cla41_Kays2010
JN982562.1_la7_Koblmuller2012
JN982563.1_la9_Koblmuller2012
JN982564.1_la10_Koblmuller2012
JN982565.1_la14_Koblmuller2012
JN982566.1_la16_Koblmuller2012
JN982567.1_la22_Koblmuller2012
JN982569.1_la43_Koblmuller2012
JN982570.1_la53_Koblmuller2012
JN982571.1_la55_Koblmuller2012
JN982572.1_la56_Koblmuller2012
JN982573.1_la57_Koblmuller2012
JN982574.1_la58_Koblmuller2012
JN982575.1_la59_Koblmuller2012
JN982576.1_la60_Koblmuller2012
JN982577.1_la61_Koblmuller2012
JN982578.1_la62_Koblmuller2012
JN982580.1_la66_Koblmuller2012
JN982581.1_la67_Koblmuller2012
JN982582.1_la68_Koblmuller2012
JN982583.1_la69_Koblmuller2012
JN982584.1_la70_Koblmuller2012
JN982585.1_la71_Koblmuller2012
JN982586.1_la72_Koblmuller2012
JN982587.1_la73_Koblmuller2012
JN982588.1_la77_Koblmuller2012
JN982589.1_la78_Koblmuller2012
JN982591.1_la80_Koblmuller2012
JN982592.1_la81_Koblmuller2012
JN982593.1_la82_Koblmuller2012
JN982594.1_la83_Koblmuller2012
JN982595.1_la84_Koblmuller2012
JN982596.1_la85_Koblmuller2012
JN982597.1_la88_Koblmuller2012
JN982598.1_la89_Koblmuller2012
JN982599.1_la90_Koblmuller2012
JN982600.1_la92_Koblmuller2012
JN982601.1_la93_Koblmuller2012
JN982602.1_la94_Koblmuller2012
JN982603.1_la96_Koblmuller2012
JN982604.1_la100_Koblmuller2012
JN982605.1_la101_Koblmuller2012
JN982606.1_la102_Koblmuller2012
JN982607.1_la103_Koblmuller2012
JN982608.1_la104_Koblmuller2012
JN982609.1_la105_Koblmuller2012
JN982610.1_la106_Koblmuller2012
JN982611.1_la09_Koblmuller2012
JN982612.1_la110_Koblmuller2012
JN982613.1_la112_Koblmuller2012
JN982614.1_la113_Koblmuller2012
JN982615.1_la114_Koblmuller2012
JN982616.1_la115_Koblmuller2012
JN982617.1_la116_Koblmuller2012
JN982618.1_la117_Koblmuller2012
JN982619.1_la118_Koblmuller2012
JN982620.1_la119_Koblmuller2012
JN982621.1_la120_Koblmuller2012
JN982622.1_la122_Koblmuller2012
JN982623.1_la126_Koblmuller2012
JN982624.1_la129_Koblmuller2012
JN982625.1_la130_Koblmuller2012
JN982626.1_la153_Koblmuller2012
JN982627.1_la154_Koblmuller2012
JN982628.1_la155_Koblmuller2012
JN982629.1_la156_Koblmuller2012
JN982630.1_la157_Koblmuller2012
JN982631.1_la158_Koblmuller2012
JN982632.1_la159_Koblmuller2012
JN982633.1_la160_Koblmuller2012
JN982635.1_la162_Koblmuller2012
JN982636.1_la163_Koblmuller2012
JN982637.1_la164_Koblmuller2012
JN982638.1_la165_Koblmuller2012
JN982640.1_la167_Koblmuller2012
JN982641.1_la168_Koblmuller2012
JN982642.1_la169_Koblmuller2012
JN982643.1_la170_Koblmuller2012
JN982644.1_la171_Koblmuller2012
JN982645.1_la172_Koblmuller2012
JN982646.1_la173_Koblmuller2012
JN982647.1_la174_Koblmuller2012
JN982648.1_la175_Koblmuller2012
JN982649.1_la176_Koblmuller2012
JN982652.1_la179_Koblmuller2012
JN982653.1_la180_Koblmuller2012
JN982654.1_la181_Koblmuller2012
JN982655.1_la182_Koblmuller2012
JN982656.1_la183_Koblmuller2012
JN982657.1_la184_Koblmuller2012
JN982658.1_la185_Koblmuller2012
JN982659.1_la186_Koblmuller2012
JN982660.1_la187_Koblmuller2012
JN982661.1_la188_Koblmuller2012
JN982662.1_la189_Koblmuller2012
JN982663.1_la190_Koblmuller2012
JN982664.1_la191_Koblmuller2012
JN982665.1_la192_Koblmuller2012
JN982666.1_la193_Koblmuller2012
JN982667.1_la194_Koblmuller2012
JN982668.1_la195_Koblmuller2012
JN982669.1_la196_Koblmuller2012
JN982670.1_la197_Koblmuller2012
JN982671.1_la198_Koblmuller2012
JN982672.1_la199_Koblmuller2012
JN982673.1_la200_Koblmuller2012
JN982674.1_la201_Koblmuller2012
KF661057.1_Canada2_Thalmann2013
KF661058.1_Alaska1_Thalmann2013	KF661067.1_Alaska3_Thalmann2013	KF661075.1_Canada9_Thalmann2013
KF661060.1_Mexico1_Thalmann2013	KF661065.1_Mexico2_Thalmann2013
KF661076.1_Canada10_Thalmann2013	KF661056.1_Canada1_Thalmann2013	KF661061.1_Canada5_Thalmann2013	KF661063.1_Canada7_Thalmann2013	KF661070.1_USA4_Thalmann2013	KF661062.1_Canada6_Thalmann2013	KF661077.1_Canada11_Thalmann2013
KF661088.1_Alaska_28000_Thalmann2013
KF661090.1_Alaska_20800_Thalmann2013
KU696405.1_Can6_Koblmuller2016	AY812731.1_lu38_Leonard2005	KU696410.1_Can11_Koblmuller2016
KU696408.1_Can8_Koblmuller2016
KU696409.1_Can10_Koblmuller2016
PW1_20305_Leonard2007
PW10_12600_Leonard2007
PW11_21490_Leonard2007
PW12_16800_Leonard2007
PW13_28610_Leonard2007
PW14_32100_Leonard2007
PW15_39200_Leonard2007
PW16_37733_Leonard2007
PW2_47170_Leonard2007
PW3_38570_Leonard2007
PW4_17640_Leonard2007
PW5_17330_Leonard2007
PW6_23380_Leonard2007
PW7_20920_Leonard2007
PW8_18380_Leonard2007
PW9_15870_Leonard2007

## Sheet: 550 bp Control Region
Accession_Species&Code_Reference
EU400545.1_Cla2_Rashleigh2008
EU400546.1_Cla3_Rashleigh2008
EU400547.1_Cla4_Rashleigh2008
EU400548.1_Cla5_Rashleigh2008
EU400549.1_Cla6_Rashleigh2008
EU400551.1_Cla8_Rashleigh2008
EU400552.1_Cla9_Rashleigh2008
EU400553.1_Cla10_Rashleigh2008
EU400554.1_Cla11_Rashleigh2008
EU400555.1_Cla12_Rashleigh2008
EU400556.1_Cla13_Rashleigh2008
EU400557.1_Cla14_Rashleigh2008
EU400558.1_Cla15_Rashleigh2008
EU400559.1_Cla16_Rashleigh2008
EU400560.1_Cla17_Rashleigh2008
EU400561.1_Cla18_Rashleigh2008
EU400562.1_Cla19_Rashleigh2008
EU400563.1_Cla20_Rashleigh2008
EU400564.1_Cla21_Rashleigh2008
EU400565.1_Cla22_Rashleigh2008
EU400566.1_Cla23_Rashleigh2008
EU400567.1_Cla24_Rashleigh2008
EU400568.1_Cla25_Rashleigh2008
EU400569.1_Cla26_Rashleigh2008
EU400570.1_Cla27_Rashleigh2008
EU400571.1_Cla28_Rashleigh2008
EU400572.1_Cla29_Rashleigh2008
EU400573.1_Cla30_Rashleigh2008
EU400574.1_Cla31_Rashleigh2008
EU400575.1_Cla32_Rashleigh2008
EU400577.1_Cla34_Rashleigh2008
EU400578.1_Cla35_Rashleigh2008
FJ213917.2_ClaJ10211_Fain2010
FJ213918.2_ClaJ20406_Fain2010	EU400544.1_Cla1_Rashleigh2008
FJ213919.2_ClaJ10147_Fain2010
FJ213920.2_ClaJ20250_Fain2010	EU400576.1_Cla33_Rashleigh2008
FJ213921.2_ClaJ20236_Fain2010
FJ213922.2_ClaJ10162_Fain2010
FJ213923.2_ClaJ10226_Fain2010	EU400550.1_Cla7_Rashleigh2008
FJ213924.2_ClaJ20246_Fain2010
FJ213925.2_ClaJ10167_Fain2010
FJ213926.2_ClaJ20274_Fain2010
FJ213927.2_ClaJ20266_Fain2010
FJ213928.2_ClaJ20278_Fain2010
FJ213929.2_ClaJ10172_Fain2010
FJ213930.2_ClaJ20275_Fain2010
KF661057.1_Clu_Canada2_Thalmann2013
KF661058.1_Clu_Alaska1_Thalmann2013	KF661067.1_Clu_Alaska3_Thalmann2013
KF661060.1_Clu_Mexico1_Thalmann2013
KF661065.1_Clu_Mexico2_Thalmann2013
KF661066.1_Clu_Alaska2_Thalmann2013	KX898328.1_Clu49_Ersmark2016
KF661075.1_Clu_Canada9_Thalmann2013
KF661076.1_Clu_Canada10_Thalmann2013	KF661056.1_Clu_Canada1_Thalmann2013	KF661061.1_Clu_Canada5_Thalmann2013	KF661062.1_Clu_Canada6_Thalmann2013	KF661063.1_Clu_Canada7_Thalmann2013	KF661070.1_Clu_USA4_Thalmann2013	KF661077.1_Clu_Canada11_Thalmann2013
KF661079.1_Canis_sp.Belgium_36000_Thalmann2013
KF661080.1_Clu_Belgium_30000_Thalmann2013
KF661081.1_Clu_Russia_18000_Thalmann2013
KF661085.1_Clu_Russia_22000_Thalmann2013
KF661087.1_Clu_Switzerland1_14500_Thalmann2013
KF661088.1_Clu_Alaska_28000_Thalmann2013
KF661090.1_Clu_Alaska_20800_Thalmann2013
KF661092.1_Canis_sp.Russia_33500_Thalmann2013
KF661096.1_Cla_coyote1_Thalmann2013
KU696402.1_Clu_Can3_Koblmuller2016	KF661074.1_Clu_Canada8_Thalmann2013	KX898335.1_Clu57_Ersmark2016
KU696403.1_Clu_Can4_Koblmuller2016	KF661072.1_Clu_Alaska5_Thalmann2013	KF661068.1_Clu_USA2_Thalmann2013	KF661069.1_Clu_USA3_Thalmann2013	KF661064.1_Clu_USA1_Thalmann2013	KX898334.1_Clu56_Ersmark2016
KU696404.1_Clu_Can5_Koblmuller2016	KF661073.1_Clu_Alaska6_Thalmann2013	KF661071.1_Clu_Alaska4_Thalmann2013	KF661059.1_Clu_Canada4_Thalmann2013	KX898340.1_Clu62_Ersmark2016
KU696405.1_Clu_Can6_Koblmuller2016	KX898329.1_Clu50_Ersmark2016
KU696406.1_Clu_Can7_Koblmuller2016	KU696400.1_Clu_Can1_Koblmuller2016	FJ213913.2_CluE11254_Fain2010	KX898337.1_Clu59_Ersmark2016
KU696407.1_Clu_Can9_Koblmuller2016	KU696401.1_Clu_Can2_Koblmuller2016	FJ213912.2_CluFA1K27_Fain2010	KX898322.1_Clu27_Ersmark2016	KX898331.1_Clu53_1480_Ersmark2016
KU696408.1_Clu_Can8_Koblmuller2016
KU696409.1_Clu_Can10_Koblmuller2016
KU696410.1_Clu_Can11_Koblmuller2016
KU696411.1_Clu_Ala1_Koblmuller2016	KX898330.1_Clu51_Ersmark2016
KX898307.1_Clu106_35000_Ersmark2016
KX898308.1_Clu112_42000_Ersmark2016
KX898309.1_Cly1_Ersmark2016	FJ213916.2_CluD21046_Fain2010
KX898310.1_Cly2_Ersmark2016	FJ213914.2_CluE40920_Fain2010
KX898311.1_Cla3_Ersmark2016	FJ213915.2_CluH11321_Fain2010
KX898326.1_Clu47_Ersmark2016
KX898327.1_Clu48_Ersmark2016
KX898332.1_Clu54_Ersmark2016
KX898338.1_Clu60_Ersmark2016

## Sheet: Whole mtDNA
Accession	Species	Location	Reference	Age (ybp)
DQ480503.1	Clu	Russia	Bjornerfeldt et a. 2006
DQ480508.1	Clu	Canada	Bjornerfeldt et a. 2006
DQ480509.1	Cla	USA	Bjornerfeldt et a. 2006
DQ480510.1	Cla	USA	Bjornerfeldt et a. 2006
DQ480511.1	Cla	USA	Bjornerfeldt et a. 2006
EU789787.1	Clu	W2	Pang et al. 2009	9805
EU789788.1	Clu	W5	Pang et al. 2009	9809
EU789789.1	Cla	Coy6a	Pang et al. 2009
JF342907.3	Cly	Coy13
KF661038.1	Clu	Finland	Thalmann et al. 2013
KF661044.1	Clu	Russia2	Thalmann et al. 2013
KF661046.1	Clu	Russia3	Thalmann et al. 2013
KF661047.1	Clu	Ukraine	Thalmann et al. 2013
KF661056.1	Clu	Canada	Thalmann et al. 2013
KF661057.1	Clu	Canada	Thalmann et al. 2013
KF661058.1	Clu	Alaska1	Thalmann et al. 2013
KF661059.1	Clu	Canada	Thalmann et al. 2013
KF661060.1	Clu	Mexico1	Thalmann et al. 2013
KF661061.1	Clu	Canada	Thalmann et al. 2013
KF661062.1	Clu	Canada	Thalmann et al. 2013
KF661063.1	Clu	Canada	Thalmann et al. 2013
KF661064.1	Clu	USA1	Thalmann et al. 2013
KF661066.1	Clu	Alaska2	Thalmann et al. 2013
KF661067.1	Clu	Alaska3	Thalmann et al. 2013
KF661072.1	Clu	Alaska5	Thalmann et al. 2013
KF661073.1	Clu	Alaska6	Thalmann et al. 2013
KF661076.1	Clu	Canada	Thalmann et al. 2013
KF661077.1	Clu	Canada	Thalmann et al. 2013
KF661078.1	Clu	Belgium	Thalmann et al. 2013	260
KF661081.1	Clu	Russia	Thalmann et al. 2013	180
KF661085.1	Clu	Russia	Thalmann et al. 2013	220
KF661088.1	Clu	Alaska	Thalmann et al. 2013	280
KF661090.1	Clu	Alaska	Thalmann et al. 2013	20800
KF661092.1	Canis	sp.Russia	Thalmann et al. 2013	22500
KF661096.1	Cla	coyote1	Thalmann et al. 2013
KT448275.1	Clu	CLA	RKW13478
KT448276.1	CLA	RKW3591
KT448277.1	CLA	RKW2431
KU696397.1	Clu	Ukraine	Koblmüller et a. 2016
KU696400.1	Clu	Can1	Koblmüller et a. 2016
KU696401.1	Clu	Can2	Koblmüller et a. 2016
KU696402.1	Clu	Can3	Koblmüller et a. 2016
KU696403.1	Clu	Can4	Koblmüller et a. 2016
KU696405.1	Clu	Can6	Koblmüller et a. 2016
KU696406.1	Clu	Can7	Koblmüller et a. 2016
KU696407.1	Clu	Can9	Koblmüller et a. 2016
KU696408.1	Clu	Can8	Koblmüller et a. 2016
KU696410.1	Clu	Can11	Koblmüller et a. 2016
MK936995	CCG12	Russia; Siberia	Loog et a. 2019	55643
MK936996	CGG13	Russia; Siberia	Loog et a. 2019	48500
MK936997	CGG14	Russia; Siberia	Loog et a. 2019	32734
MK936998	CGG15	Russia; Siberia	Loog et a. 2019	32925
MK936999	CGG16	Russia; Siberia	Loog et a. 2019	818
MK937000	CGG17	Russia; Siberia	Loog et a. 2019	28519
MK937001	CGG18	Russia; Siberia	Loog et a. 2019	41738
MK937010	CGG27	Russia; Siberia	Loog et a. 2019	32844
MK937012	CGG29	Russia; Siberia	Loog et a. 2019	67239
MK937015	CGG32	Russia; Siberia	Loog et a. 2019	61110
MK937018	TH10	Alaska; EasternBeringia	Thalmann et al. 2013	20288
MK937020	TH12	Russia	Thalmann et al. 2013	3448
MK937030	TH4	Russia; Western	Thalmann et al. 2013	52153
MK937032	TH6	Russia; Western	Thalmann et al. 2013	29272
MK937034	TH8	Alaska; EasternBeringia	Thalmann et al. 2013	27599
MK937053	Russia	Russia; Siberia	Skoglund et al. 2015	34900
MN071190.1	Ms7	PacificCoast	Loog et a. 2019
MN071191.1	Ms8	USA; Alaska; St. Lawrence Island	Loog et a. 2019
MN071192.1	wolf	Alaska	Loog et a. 2019
MN071193.1	Ms10	Atlantic Coast	Loog et a. 2019
MN071194.1	wolf	Canada; Baffin Island	Loog et a. 2019
MN071195.1	wolf	Canada; Baffin Island	Loog et a. 2019
MN071197.1	wolf	Canada; Ellesmere Island	Loog et a. 2019
MN071198.1	wolf	Canada; Ellesmere Island	Loog et a. 2019
MN071199.1	wolf	Qamanirjuaq	Loog et a. 2019
MN071200.1	Ms17	Canada; Saskatchewan	Loog et a. 2019
MN071202.1	Ms19	Victoria Island	Loog et a. 2019
MN071204.1	Ms21	Mexico	Loog et a. 2019
NC9686.1	Clu
